# Supplementary material for: Aberrant GRP78 Phase Transition Sustains Endothelial IRE1α Signaling and Drives Blood–Brain Barrier Failure in Cerebral Amyloid Angiopathy
Source: Adv Sci (Weinh). 2026 Jul 24:e76761. Online ahead of print. doi: 10.1002/advs.76761 (PMC13398133; doi:10.1002/advs.76761)
Supplement: Supplementary file 2 — Supporting File 2: advs76761‐sup‐0002‐TableS2.xlsx. [file ADVS-9999-e76761-s002.xlsx]

## Sheet: Sheet 1
App23 & WT sample allocation across age groups
3 months				7 months				12 months				15 months
E / G / N				E / G / N				E / G / N				E / G / N
Genotype	Mouse ID	Sex	Age (m)	Genotype	Mouse ID	Sex	Age (m)	Genotype	Mouse ID	Sex	Age (m)	Genotype	Mouse ID	Sex	Age (m)
WT	B3-1	M	3	WT	B7-1	M	7	WT	B12-1	M	12	WT	B15-1	M	15
WT	B3-2	M	3	WT	B7-2	M	7	WT	B12-2	M	12	WT	B15-2	M	15
WT	B3-3	M	3	WT	B7-3	F	7	WT	B12-3	M	12	WT	B15-3	F	15
WT	B3-4	F	3	WT	B7-4	F	7	WT	B12-4	F	12	WT	B15-4	F	15
WT	B3-5	F	3	WT	B7-5	F	7	WT	B12-5	F	12	WT	B15-5	F	15
App23	A3-1	M	3	App23	A7-1	M	7	App23	A12-1	M	12	App23	A15-1	M	15
App23	A3-2	M	3	App23	A7-2	M	7	App23	A12-2	M	12	App23	A15-2	M	15
App23	A3-3	M	3	App23	A7-3	M	7	App23	A12-3	M	12	App23	A15-3	F	15
App23	A3-4	F	3	App23	A7-4	F	7	App23	A12-4	F	12	App23	A15-4	F	15
App23	A3-5	F	3	App23	A7-5	F	7	App23	A12-5	F	12	App23	A15-5	F	15
Notes: A = App23; B = WT; E = vascular-enriched single-cell fraction; G = glia-enriched single-cell fraction; N = single-nucleus fraction; M = male; F = female. E/G/N are presented together for each age group, and each mouse is listed once.
