# Supplementary material for: Aberrant GRP78 Phase Transition Sustains Endothelial IRE1α Signaling and Drives Blood–Brain Barrier Failure in Cerebral Amyloid Angiopathy
Source: Adv Sci (Weinh). 2026 Jul 24:e76761. Online ahead of print. doi: 10.1002/advs.76761 (PMC13398133; doi:10.1002/advs.76761)
Supplement: Supplementary file 3 — Supporting File 3: advs76761‐sup‐0003‐TableS3.xlsx. [file ADVS-9999-e76761-s001.xlsx]

## Sheet: DEG comparison
Supplementary Table 3. Cell-type-specific sample sources and comparison pairs for DEG analyses
All DEG analyses were performed within the same annotated cell type using age-matched APP23 vs WT comparisons. Figure 1G–H and Figure 2A use the same differential-comparison scheme; Figure 1G–H visualizes DEG distributions as heatmaps, whereas Figure 2A summarizes DEG numbers by cell type.
Major cell type	Retained sequencing modality	Retained fraction(s)	DEG comparison pairs	Used in figure(s)
Ependymocyte	scRNA-seq	E; G	APP23_03M vs WT_03M; APP23_07M vs WT_07M; APP23_12M vs WT_12M; APP23_15M vs WT_15M	Figure 1G–H; Figure 2A
Epithelial	scRNA-seq	E; G	APP23_03M vs WT_03M; APP23_07M vs WT_07M; APP23_12M vs WT_12M; APP23_15M vs WT_15M	Figure 1G–H; Figure 2A
Pericyte	scRNA-seq	E; G	APP23_03M vs WT_03M; APP23_07M vs WT_07M; APP23_12M vs WT_12M; APP23_15M vs WT_15M	Figure 1G–H; Figure 2A
Myeloid	scRNA-seq	E; G	APP23_03M vs WT_03M; APP23_07M vs WT_07M; APP23_12M vs WT_12M; APP23_15M vs WT_15M	Figure 1G–H; Figure 2A
OPC	snRNA-seq	N	APP23_03M vs WT_03M; APP23_07M vs WT_07M; APP23_12M vs WT_12M; APP23_15M vs WT_15M	Figure 1G–H; Figure 2A
SMC	scRNA-seq	E; G	APP23_03M vs WT_03M; APP23_07M vs WT_07M; APP23_12M vs WT_12M; APP23_15M vs WT_15M	Figure 1G–H; Figure 2A
Astrocyte	scRNA-seq	E; G	APP23_03M vs WT_03M; APP23_07M vs WT_07M; APP23_12M vs WT_12M; APP23_15M vs WT_15M	Figure 1G–H; Figure 2A
GABAergic neuron	snRNA-seq	N	APP23_03M vs WT_03M; APP23_07M vs WT_07M; APP23_12M vs WT_12M; APP23_15M vs WT_15M	Figure 1G–H; Figure 2A
Endothelial	scRNA-seq	E; G	APP23_03M vs WT_03M; APP23_07M vs WT_07M; APP23_12M vs WT_12M; APP23_15M vs WT_15M	Figure 1G–H; Figure 2A
Glutamatergic neuron	snRNA-seq	N	APP23_03M vs WT_03M; APP23_07M vs WT_07M; APP23_12M vs WT_12M; APP23_15M vs WT_15M	Figure 1G–H; Figure 2A
Microglia	scRNA-seq	E; G	APP23_03M vs WT_03M; APP23_07M vs WT_07M; APP23_12M vs WT_12M; APP23_15M vs WT_15M	Figure 1G–H; Figure 2A
Oligodendrocyte	scRNA-seq	E; G	APP23_03M vs WT_03M; APP23_07M vs WT_07M; APP23_12M vs WT_12M; APP23_15M vs WT_15M	Figure 1G–H; Figure 2A
